# Supplementary material for: MagIC-Cryo-EM, structural determination on magnetic beads for scarce macromolecules in heterogeneous samples
Source: eLife. 2025 May 20;13:RP103486. doi: 10.7554/eLife.103486 (PMC12092007; doi:10.7554/eLife.103486)
Supplement: Figure 2—figure supplement 1—source data 2. [file elife-103486-fig2-figsupp1-data2.zip]

Archive with 2 entries (1 files):
- Fig2_Supple1_source_data_2/
- Fig2_Supple1_source_data_2/0001842_01_685Ex-720Em.png
