# Supplementary material for: MagIC-Cryo-EM, structural determination on magnetic beads for scarce macromolecules in heterogeneous samples
Source: eLife. 2025 May 20;13:RP103486. doi: 10.7554/eLife.103486 (PMC12092007; doi:10.7554/eLife.103486)
Supplement: Figure 3—source data 2. [file elife-103486-fig3-data2.zip]

Archive with 10 entries (9 files):
- Fig3_source_data_2/
- Fig3_source_data_2/.DS_Store
- __MACOSX/Fig3_source_data_2/._.DS_Store
- Fig3_source_data_2/0001777_01_488Ex-530Em.png
- Fig3_source_data_2/Composite_GFP01_DNA5_CY.png
- __MACOSX/Fig3_source_data_2/._Composite_GFP01_DNA5_CY.png
- Fig3_source_data_2/0001786_01_685Ex-720Em.png
- Fig3_source_data_2/0001797-002.png
- __MACOSX/Fig3_source_data_2/._0001797-002.png
- Fig3_source_data_2/0001777_01_685Ex-720Em.png
