# Supplementary material for: MagIC-Cryo-EM, structural determination on magnetic beads for scarce macromolecules in heterogeneous samples
Source: eLife. 2025 May 20;13:RP103486. doi: 10.7554/eLife.103486 (PMC12092007; doi:10.7554/eLife.103486)
Supplement: Figure 3—figure supplement 1—source data 2. [file elife-103486-fig3-figsupp1-data2.zip]

Archive with 23 entries (22 files):
- Fig3_Supple1_source_data_2/
- Fig3_Supple1_source_data_2/.DS_Store
- __MACOSX/Fig3_Supple1_source_data_2/._.DS_Store
- Fig3_Supple1_source_data_2/0003064_01_525Epi_raw1.jpg
- __MACOSX/Fig3_Supple1_source_data_2/._0003064_01_525Epi_raw1.jpg
- Fig3_Supple1_source_data_2/0002565_01_525Epi_raw1.jpg
- __MACOSX/Fig3_Supple1_source_data_2/._0002565_01_525Epi_raw1.jpg
- Fig3_Supple1_source_data_2/0003065_01_785Ex-820Em_raw3.jpg
- __MACOSX/Fig3_Supple1_source_data_2/._0003065_01_785Ex-820Em_raw3.jpg
- Fig3_Supple1_source_data_2/0003065_01_785Ex-820Em_raw3_1.jpg
- __MACOSX/Fig3_Supple1_source_data_2/._0003065_01_785Ex-820Em_raw3_1.jpg
- Fig3_Supple1_source_data_2/0003073_01_785Ex-820Em_raw2_1.jpg
- __MACOSX/Fig3_Supple1_source_data_2/._0003073_01_785Ex-820Em_raw2_1.jpg
- Fig3_Supple1_source_data_2/0002578_01_685Ex-720Em_raw3.jpg
- __MACOSX/Fig3_Supple1_source_data_2/._0002578_01_685Ex-720Em_raw3.jpg
- Fig3_Supple1_source_data_2/0002578_01_685Ex-720Em_raw3_bc.jpg
- __MACOSX/Fig3_Supple1_source_data_2/._0002578_01_685Ex-720Em_raw3_bc.jpg
- Fig3_Supple1_source_data_2/0002578_01_785Ex-820Em_raw2_bc.jpg
- __MACOSX/Fig3_Supple1_source_data_2/._0002578_01_785Ex-820Em_raw2_bc.jpg
- Fig3_Supple1_source_data_2/0003073_01_785Ex-820Em_raw2.jpg
- __MACOSX/Fig3_Supple1_source_data_2/._0003073_01_785Ex-820Em_raw2.jpg
- Fig3_Supple1_source_data_2/0002578_01_785Ex-820Em_raw2.jpg
- __MACOSX/Fig3_Supple1_source_data_2/._0002578_01_785Ex-820Em_raw2.jpg
