# Supplementary material for: MagIC-Cryo-EM, structural determination on magnetic beads for scarce macromolecules in heterogeneous samples
Source: eLife. 2025 May 20;13:RP103486. doi: 10.7554/eLife.103486 (PMC12092007; doi:10.7554/eLife.103486)
Supplement: Figure 3—figure supplement 2—source data 2. [file elife-103486-fig3-figsupp2-data2.zip]

Archive with 6 entries (5 files):
- Fig3_Supple2_source_data_2/
- Fig3_Supple2_source_data_2/0013426_01_700.png
- Fig3_Supple2_source_data_2/0001777_01_488Ex-530Em.png
- Fig3_Supple2_source_data_2/0001881_01_685Ex-720Em_0to10.jpg
- Fig3_Supple2_source_data_2/0001786_01_685Ex-720Em.png
- Fig3_Supple2_source_data_2/0001810_01_488Ex-530Em.png
